# Supplementary material for: A Self-Emulsified Adjuvant System Containing the Immune Potentiator Alpha Tocopherol Induces Higher Neutralizing Antibody Responses than a Squalene-Only Emulsion When Evaluated with a Recombinant Cytomegalovirus (CMV) Pentamer Antigen in Mice
Source: Pharmaceutics. 2023 Jan 10;15(1):238. doi: 10.3390/pharmaceutics15010238 (PMC9867524; doi:10.3390/pharmaceutics15010238)
Supplement: Supplementary file 1 [file pharmaceutics-15-00238-s001.zip]

Archive with 1 entries (1 files):
- pharmaceutics-2036149-supplementary.pdf
